# Supplementary material for: Evaluation of Structure Prediction and Molecular Docking Tools for Therapeutic Peptides in Clinical Use and Trials Targeting Coronary Artery Disease
Source: Int J Mol Sci. 2025 Jan 8;26(2):462. doi: 10.3390/ijms26020462 (PMC11765240; doi:10.3390/ijms26020462)
Supplement: Supplementary file 1 [file ijms-26-00462-s001.zip]

Archive with 4 entries (4 files):
- Supplementary Data S1 - Evaluation of Structure Prediction Tools.pdf
- Supplementary Data S2 - Molecular Docking Results.xlsx
- Supplementary Data S3 - Molecular Interactions.xlsx
- Supplementary Data S4 - Therapeutic Peptides and Receptors Dataset.xlsx
