# Supplementary material for: Evaluation of Structure Prediction and Molecular Docking Tools for Therapeutic Peptides in Clinical Use and Trials Targeting Coronary Artery Disease
Source: Int J Mol Sci. 2025 Jan 8;26(2):462. doi: 10.3390/ijms26020462 (PMC11765240; doi:10.3390/ijms26020462)
Supplement: Supplementary file 1 [file ijms-26-00462-s001.zip › Supplementary Data S2 - Molecular Docking Results.xlsx]

## Sheet: HADDOCK 2.4
Complex	HADDOCK Score	Binding affinity ΔG (kcal/mol)	Kd (M)	Cluster size	RMSD	Van der Waals energy	Electrostatic energy	Desolvation energy	Restraints violation energy	Buried surface area	Z-score
ANP_AT1R	-82.7 +/- 1.6	-7.3	7e-06	22	1.3 +/- 0.1	-44.2 +/- 3.2	-126.8 +/- 11.6	-22.0 +/- 2.9	89.7 +/- 12.6	1108.2 +/- 33.9	-1.4
ANP_B1AR	-49.3 +/- 10.9	-8.6	8.7e-07	4	2.0 +/- 0.0	-62.4 +/- 5.3	-143.1 +/- 32.9	-27.8 +/- 4.4	694.8 +/- 94.3	1835.6 +/- 99.2	-1
ANP_IL-6R	-101.6 +/- 2.1	-11.3	1e-08	12	1.4 +/- 0.1	-70.5 +/- 4.1	-96.9 +/- 29.3	-19.0 +/- 2.8	72.2 +/- 40.6	1899.4 +/- 52.8	-1.4
ANP_MR	-123.9 +/- 5.9	-11.2	1.2e-08	15	0.7 +/- 0.4	-47.3 +/- 5.6	-409.3 +/- 21.8	-7.0 +/- 1.2	122.8 +/- 30.5	1503.4 +/- 71.0	-1.9
ANP_NPY1R	-91.5 +/- 9.0	-9.5	2e-07	9	0.8 +/- 0.2	-66.9 +/- 3.5	-107.0 +/- 13.7	-29.9 +/- 4.0	266.5 +/- 57.3	1541.8 +/- 13.8	-1.7
ANP_PDGFR	-107.1 +/- 17.2	-12.9	8.2e-10	5	0.8 +/- 0.5	-70.8 +/- 8.5	-129.5 +/- 33.8	-27.6 +/- 7.6	173.0 +/- 22.4	1947.4 +/- 165.9	-1.8
ANP_ATP6AP2	-68.4 +/- 9.5	-9.6	1.6e-07	6	1.7 +/- 0.1	-30.6 +/- 5.3	-227.0 +/- 58.2	-3.8 +/- 6.1	113.7 +/- 68.6	1099.0 +/- 114.9	-1.5
ANP_S1PR1	-86.6 +/- 3.2	-10	8.7e-08	23	0.4 +/- 0.2	-69.6 +/- 5.0	-67.2 +/- 9.1	-15.5 +/- 1.4	120.0 +/- 41.1	1628.8 +/- 69.6	-1.8
ANP_TPO-R	-117.7 +/- 3.9	-11.8	5.1e-09	11	1.6 +/- 0.1	-66.5 +/- 5.0	-189.5 +/- 29.5	-19.2 +/- 7.8	59.6 +/- 32.4	1882.4 +/- 77.8	-1.5
ANP_VEGFR2	-114.8 +/- 1.9	-7.4	6.5e-06	11	1.4 +/- 0.1	-58.7 +/- 4.8	-204.8 +/- 40.5	-31.7 +/- 4.0	166.1 +/- 35.5	1690.8 +/- 35.8	-2.1
ANP_A2A	-120.4 +/- 2.9	-10.1	7.5e-08	10	0.7 +/- 0.6	-66.1 +/- 4.3	-194.5 +/- 34.7	-25.5 +/- 4.9	101.4 +/- 33.8	1911.6 +/- 41.9	-2.4
ANP_ApelinReceptor	-135.9 +/- 4.2	-10.9	2.1e-08	27	1.6 +/- 0.0	-63.2 +/- 4.5	-398.5 +/- 16.0	-2.5 +/- 1.6	94.6 +/- 37.1	2039.3 +/- 42.2	-1.5
ANP_CaSR	-126.9 +/- 2.7	-12.1	3e-09	34	0.5 +/- 0.1	-74.6 +/- 5.9	-242.0 +/- 34.9	-7.0 +/- 1.7	31.1 +/- 22.5	2035.5 +/- 75.2	-1.9
ANP_GLP-1R	-136.8 +/- 7.3	-10	9.4e-08	4	1.7 +/- 0.2	-69.0 +/- 8.6	-195.2 +/- 57.8	-43.4 +/- 8.4	145.7 +/- 77.4	2313.5 +/- 111.7	-1
ANP_LDLR	-139.4 +/- 8.3	-10.8	2.5e-08	26	1.4 +/- 0.8	-56.9 +/- 7.1	-497.1 +/- 36.8	-6.6 +/- 4.2	235.7 +/- 50.9	1877.6 +/- 114.6	-1.9
Apelin_AT1R	-103.7 +/- 7.8	-11.5	7.7e-09	37	1.1 +/- 0.5	-80.3 +/- 7.7	-125.4 +/- 10.0	-26.7 +/- 2.4	284.3 +/- 21.7	2428.7 +/- 234.5	-2
Apelin_B1AR	-138.8 +/- 15.7	-16.9	1.2e-12	7	1.6 +/- 1.3	-110.8 +/- 11.3	-355.1 +/- 33.0	-4.1 +/- 2.8	471.4 +/- 53.8	3347.0 +/- 256.4	-2
Apelin_IL-6R	-100.2 +/- 7.1	-11.5	7.9e-09	25	1.2 +/- 0.5	-67.9 +/- 4.0	-163.5 +/- 59.4	-12.6 +/- 5.6	130.6 +/- 14.8	2492.8 +/- 186.2	-1.2
Apelin_MR	-89.9 +/- 21.6	-10.2	6.5e-08	5	1.7 +/- 1.1	-55.8 +/- 11.0	-135.4 +/- 52.1	-32.6 +/- 2.6	255.4 +/- 126.1	2085.5 +/- 212.2	-1.9
Apelin_NPY1R	-108.7 +/- 3.7	-11.4	8.4e-09	24	1.8 +/- 0.2	-74.3 +/- 5.4	-128.2 +/- 17.4	-30.0 +/- 2.1	212.1 +/- 46.0	2495.1 +/- 128.1	-1.6
Apelin_PDGFR	-112.5 +/- 13.8	-13.8	1.8e-10	6	1.2 +/- 0.4	-87.2 +/- 15.1	-209.6 +/- 56.8	-6.7 +/- 7.3	233.1 +/- 39.2	2610.5 +/- 222.0	-1.2
Apelin_ATP6AP2	-122.6 +/- 5.4	-10.7	2.8e-08	62	1.3 +/- 0.3	-72.5 +/- 5.7	-163.9 +/- 21.9	-33.4 +/- 2.5	161.0 +/- 44.6	2404.5 +/- 147.1	-1.7
Apelin_S1PR1	-99.0 +/- 5.4	-8.9	5.7e-07	18	1.5 +/- 0.4	-64.0 +/- 5.6	-114.3 +/- 37.9	-34.0 +/- 1.6	219.2 +/- 43.8	2286.0 +/- 136.6	-1.2
Apelin_TPO-R	-103.6 +/- 12.2	-13.7	2.3e-10	4	1.6 +/- 0.4	-66.6 +/- 10.4	-206.9 +/- 25.7	-16.9 +/- 6.7	212.3 +/- 50.2	2224.2 +/- 185.6	-1.5
Apelin_VEGFR2	-134.1 +/- 6.0	-9.4	2.5e-07	31	1.9 +/- 0.2	-71.5 +/- 7.3	-354.9 +/- 35.8	-25.3 +/- 5.7	336.6 +/- 98.0	2741.2 +/- 126.1	-1.8
Apelin_A2A	-127.7 +/- 9.1	-8.4	1.3e-06	29	1.1 +/- 0.7	-71.7 +/- 8.4	-102.7 +/- 21.5	-48.2 +/- 6.3	127.2 +/- 26.7	2441.4 +/- 158.8	-1.6
Apelin_Apelin_Receptor	-142.0 +/- 6.9	-9.9	1.1e-07	26	1.0 +/- 0.6	-102.0 +/- 6.1	-114.1 +/- 19.4	-43.7 +/- 5.8	265.5 +/- 57.7	2927.6 +/- 96.3	-1.5
Apelin_CaSR	-103.2 +/- 15.4	-10.8	2.4e-08	4	1.7 +/- 0.4	-69.1 +/- 8.7	-238.7 +/- 62.4	-5.3 +/- 5.8	189.2 +/- 38.6	2415.9 +/- 275.3	-1.6
Apelin_GLP-1R	-114.3 +/- 13.3	-12.8	9.2e-10	7	2.0 +/- 0.6	-87.1 +/- 11.0	-172.8 +/- 13.9	-17.8 +/- 3.1	251.9 +/- 45.1	3079.4 +/- 134.7	-1.4
Apelin_LDLR	-99.3 +/- 21.5	-13	7.2e-10	5	1.7 +/- 1.0	-70.9 +/- 9.1	-152.3 +/- 42.9	-16.2 +/- 3.1	183.3 +/- 96.7	2285.5 +/- 98.8	-1.4
Exenatide_AT1R	-97.9 +/- 4.7	-8.2	1.5e-06	11	0.5 +/- 0.3	-55.2 +/- 3.7	-121.9 +/- 8.2	-35.8 +/- 1.3	175.1 +/- 40.5	1822.2 +/- 77.6	-2.2
Exenatide_B1AR	-83.4 +/- 14.4	-10.5	3.9e-08	17	1.1 +/- 0.7	-73.4 +/- 4.3	-182.8 +/- 39.7	-25.7 +/- 5.6	522.3 +/- 140.7	2514.9 +/- 29.3	-1.6
Exenatide_IL-6R	-106.1 +/- 4.8	-12.1	2.9e-09	24	0.6 +/- 0.3	-69.3 +/- 3.3	-84.7 +/- 23.8	-22.4 +/- 3.8	24.8 +/- 18.8	1908.2 +/- 67.6	-2.2
Exenatide_MR	-88.5 +/- 13.5	-9.5	2.1e-07	6	0.8 +/- 0.5	-54.1 +/- 2.0	-131.3 +/- 27.4	-14.8 +/- 8.0	66.9 +/- 15.5	1784.5 +/- 84.7	-1.5
Exenatide_NPY1R	-102.2 +/- 3.9	-7.1	1e-05	35	0.3 +/- 0.2	-63.6 +/- 5.2	-105.7 +/- 17.4	-34.8 +/- 2.6	173.2 +/- 23.2	1897.6 +/- 45.0	-2.2
Exenatide_PDGFR	-100.9 +/- 1.0	-9	4.8e-07	15	1.8 +/- 0.1	-70.2 +/- 4.7	-105.4 +/- 17.4	-17.2 +/- 0.4	75.9 +/- 46.4	2053.8 +/- 45.9	-2.3
Exenatide_ATP6AP2	-112.2 +/- 5.5	-9.7	1.3e-07	15	0.3 +/- 0.2	-78.0 +/- 2.8	-96.9 +/- 15.7	-23.2 +/- 4.9	84.7 +/- 31.3	1981.4 +/- 53.7	-2
Exenatide_S1PR1	-105.9 +/- 2.4	-8.7	7.2e-07	47	0.7 +/- 0.4	-52.0 +/- 4.7	-205.7 +/- 19.8	-23.3 +/- 4.3	104.6 +/- 28.6	1778.8 +/- 85.1	-2.3
Exenatide_TPO-R	-124.2 +/- 1.6	-11.8	5.1e-09	19	1.8 +/- 0.2	-55.7 +/- 5.5	-257.6 +/- 25.7	-19.4 +/- 2.6	23.4 +/- 17.6	2169.4 +/- 79.0	-2.4
Exenatide_VEGFR2	-105.5 +/- 2.3	-12.3	2.1e-09	58	0.3 +/- 0.2	-77.9 +/- 2.8	-119.5 +/- 32.1	-12.8 +/- 3.2	91.5 +/- 50.2	2205.8 +/- 27.9	-2.4
Exenatide_A2A	-114.6 +/- 7.5	-9.8	1.3e-07	18	0.5 +/- 0.3	-72.1 +/- 4.1	-87.1 +/- 11.8	-31.7 +/- 5.3	66.7 +/- 24.8	2014.2 +/- 159.6	-1.7
Exenatide_ApelinReceptor	-104.4 +/- 5.6	-10.3	5.5e-08	6	0.6 +/- 0.5	-68.9 +/- 4.5	-111.4 +/- 6.6	-25.0 +/- 5.4	117.7 +/- 59.4	2216.8 +/- 75.9	-2.7
Exenatide_CaSR	-99.7 +/- 6.4	-11.5	8.4e-09	27	1.8 +/- 0.0	-66.2 +/- 3.6	-159.6 +/- 25.0	-13.2 +/- 3.1	115.3 +/- 30.1	2097.9 +/- 120.9	-1.5
Exenatide_GLP-1R	-115.4 +/- 10.5	-10.4	4.7e-08	10	1.1 +/- 1.2	-74.7 +/- 6.4	-166.3 +/- 19.9	-25.8 +/- 5.6	183.5 +/- 33.3	2586.9 +/- 126.3	-1.2
Exenatide_LDLR	-79.1 +/- 6.4	-9.9	1.1e-07	23	1.3 +/- 0.2	-64.2 +/- 2.9	-112.9 +/- 38.7	-19.4 +/- 5.9	271.3 +/- 65.1	1825.7 +/- 97.5	-2.2
FX06_AT1R	-102.6 +/- 4.2	-6	5.9e-05	14	0.6 +/- 0.3	-44.3 +/- 4.6	-143.6 +/- 11.7	-39.0 +/- 2.9	94.3 +/- 4.9	1703.7 +/- 104.4	-1.3
FX06_B1AR	-54.4 +/- 16.3	-7.1	9.9e-06	5	2.0 +/- 0.1	-37.1 +/- 2.0	-338.9 +/- 22.6	-21.2 +/- 3.5	717.5 +/- 124.1	1647.8 +/- 97.4	-1
FX06_IL-6R	-102.7 +/- 2.3	-10.8	2.3e-08	8	1.5 +/- 0.1	-60.0 +/- 9.7	-151.1 +/- 28.9	-20.6 +/- 5.4	82.1 +/- 24.2	1806.9 +/- 30.2	-1.9
FX06_MR	-95.3 +/- 7.5	-10.1	7.6e-08	4	1.9 +/- 0.1	-38.6 +/- 4.7	-258.1 +/- 53.5	-19.2 +/- 5.6	140.1 +/- 35.5	1668.8 +/- 75.3	-1.1
FX06_NPY1R	-98.9 +/- 13.5	-8.5	1e-06	4	0.4 +/- 0.2	-42.6 +/- 6.7	-169.5 +/- 19.2	-44.0 +/- 4.0	216.3 +/- 35.0	1655.4 +/- 47.9	-2.3
FX06_PDGFR	-107.3 +/- 5.5	-9.1	4e-07	8	1.7 +/- 0.1	-64.4 +/- 2.8	-109.9 +/- 21.9	-31.6 +/- 1.3	107.3 +/- 27.7	1654.3 +/- 29.4	-1.4
FX06_ATP6AP2	-107.5 +/- 3.7	-9.2	3.3e-07	4	1.0 +/- 0.2	-52.5 +/- 5.8	-180.9 +/- 20.0	-38.9 +/- 1.3	199.8 +/- 47.0	1867.8 +/- 57.1	-1.2
FX06_S1PR1	-84.7 +/- 5.5	-6.8	1.6e-05	7	2.0 +/- 0.2	-44.4 +/- 3.7	-182.7 +/- 7.6	-15.1 +/- 1.9	113.9 +/- 18.0	1316.2 +/- 37.0	-1
FX06_TPO-R	-144.2 +/- 1.3	-9.1	3.9e-07	36	0.3 +/- 0.2	-66.2 +/- 4.0	-191.8 +/- 27.1	-41.0 +/- 2.5	13.7 +/- 3.6	1856.0 +/- 25.2	-2.3
FX06_VEGFR2	-97.0 +/- 2.3	-7.2	8e-06	50	1.6 +/- 0.1	-41.2 +/- 5.2	-259.1 +/- 64.0	-18.6 +/- 5.1	145.5 +/- 47.5	1111.9 +/- 43.4	-1.8
FX06_A2A	-94.6 +/- 2.4	-8.3	1.4e-06	26	1.2 +/- 0.2	-46.7 +/- 3.5	-119.1 +/- 11.4	-30.4 +/- 1.5	64.1 +/- 36.2	1324.2 +/- 72.5	-1.1
FX06_ApelinReceptor	-138.6 +/- 7.7	-11	1.7e-08	4	2.1 +/- 0.2	-61.2 +/- 9.2	-227.8 +/- 20.2	-39.4 +/- 3.4	75.7 +/- 19.5	2011.8 +/- 38.0	-2.9
FX06_CaSR	-104.6 +/- 4.7	-8.5	1e-06	8	0.9 +/- 0.2	-39.0 +/- 1.6	-262.4 +/- 39.7	-18.0 +/- 2.6	48.7 +/- 15.4	1528.1 +/- 97.7	-1.1
FX06_GLP-1R	-112.2 +/- 17.2	-9.5	2.2e-07	18	1.6 +/- 0.5	-57.1 +/- 7.4	-144.0 +/- 66.2	-37.6 +/- 6.9	113.3 +/- 69.3	1980.3 +/- 179.6	-2.5
FX06_LDLR	-115.6 +/- 12.4	-10.4	4.6e-08	10	1.2 +/- 0.7	-60.0 +/- 7.7	-269.1 +/- 45.7	-23.9 +/- 7.5	221.0 +/- 25.6	1957.8 +/- 165.4	-2.3
GLP-1_AT1R	-100.6 +/- 3.6	-10.1	7.8e-08	5	2.2 +/- 0.2	-57.7 +/- 4.6	-77.8 +/- 18.3	-40.0 +/- 4.9	126.8 +/- 32.5	1732.6 +/- 151.7	-1.7
GLP-1_B1AR	-84.7 +/- 5.4	-8.9	4.9e-07	8	1.5 +/- 0.0	-69.6 +/- 7.4	-243.4 +/- 71.3	-29.5 +/- 4.8	630.2 +/- 28.2	1973.4 +/- 111.8	-1
GLP-1_IL-6R	-91.2 +/- 11.7	-10.4	4.3e-08	5	0.5 +/- 0.3	-45.3 +/- 9.3	-120.2 +/- 8.4	-22.8 +/- 1.7	8.8 +/- 9.0	1314.7 +/- 97.9	-1.7
GLP-1_MR	-88.9 +/- 0.9	-8.4	1.2e-06	67	2.4 +/- 0.5	-33.1 +/- 1.4	-219.1 +/- 6.5	-18.5 +/- 1.2	65.4 +/- 16.5	1083.4 +/- 27.3	-1.7
GLP-1_NPY1R	-88.4 +/- 5.7	-7.5	5.3e-06	6	2.0 +/- 0.2	-50.6 +/- 6.0	-65.3 +/- 24.1	-45.5 +/- 1.8	207.6 +/- 52.9	1529.0 +/- 17.6	-2.5
GLP-1_PDGFR	-119.9 +/- 3.6	-10.2	6.1e-08	50	0.2 +/- 0.1	-75.3 +/- 1.4	-159.1 +/- 16.2	-24.2 +/- 2.0	114.5 +/- 36.0	1778.5 +/- 13.4	-2.1
GLP-1_ATP6AP2	-95.2 +/- 9.1	-11.1	1.4e-08	13	1.7 +/- 0.1	-66.0 +/- 6.0	-72.6 +/- 12.9	-41.1 +/- 4.0	264.1 +/- 44.0	1869.7 +/- 65.2	-1.5
GLP-1_S1PR1	-65.0 +/- 6.5	-7	1.1e-05	6	3.1 +/- 0.2	-35.6 +/- 2.9	-53.3 +/- 34.6	-30.1 +/- 1.9	113.1 +/- 53.3	1047.7 +/- 11.2	-1
GLP-1_TPO-R	-106.4 +/- 6.1	-9.1	3.8e-07	13	0.6 +/- 0.4	-43.6 +/- 5.4	-167.0 +/- 36.2	-31.4 +/- 1.7	19.3 +/- 17.2	1506.0 +/- 45.1	-1.3
GLP-1_VEGFR2	-111.3 +/- 4.4	-9	4.6e-07	55	0.8 +/- 0.5	-55.3 +/- 6.3	-171.1 +/- 31.1	-25.6 +/- 4.6	38.3 +/- 13.6	1414.8 +/- 88.3	-2.1
GLP-1_A2A	-103.4 +/- 1.6	-7.4	5.9e-06	61	0.7 +/- 0.4	-51.1 +/- 2.3	-103.2 +/- 15.7	-34.5 +/- 0.8	29.1 +/- 14.0	1518.1 +/- 31.1	-1.6
GLP-1_ApelinReceptor	-137.1 +/- 5.5	-11.3	1e-08	6	2.3 +/- 0.1	-72.1 +/- 2.5	-183.2 +/- 31.1	-36.6 +/- 2.7	82.2 +/- 49.5	2010.8 +/- 78.2	-2.1
GLP-1_CaSR	-107.0 +/- 11.0	-8.2	1.7e-06	5	1.6 +/- 0.3	-53.1 +/- 4.7	-170.8 +/- 15.0	-27.2 +/- 7.1	74.2 +/- 9.2	1707.9 +/- 173.3	-1.8
GLP-1_GLP-1R	-81.3 +/- 12.6	-8.7	7.6e-07	4	2.9 +/- 0.6	-46.0 +/- 11.6	-192.9 +/- 46.8	-24.1 +/- 5.7	274.0 +/- 26.1	1940.4 +/- 166.7	-1.4
GLP-1_LDLR	-99.5 +/- 13.1	-9.9	1e-07	4	1.5 +/- 0.4	-39.8 +/- 11.2	-351.7 +/- 104.5	-14.5 +/- 5.9	251.1 +/- 10.0	1467.8 +/- 102.5	-1.4
Liraglutide_AT1R	-68.8 +/- 1.9	-6.7	1.8e-05	11	1.1 +/- 0.1	-42.5 +/- 2.1	-64.1 +/- 45.3	-25.6 +/- 3.6	121.4 +/- 35.8	1081.5 +/- 48.1	-1
Liraglutide_B1AR	-85.9 +/- 19.9	-9.3	2.8e-07	4	0.5 +/- 0.3	-61.3 +/- 13.0	-336.9 +/- 48.4	-7.4 +/- 4.3	502.7 +/- 82.9	2154.1 +/- 167.9	-1.5
Liraglutide_IL-6R	-106.2 +/- 2.7	-10.1	7e-08	44	0.7 +/- 0.7	-42.9 +/- 3.2	-288.0 +/- 23.9	-12.7 +/- 5.2	69.8 +/- 26.0	1546.7 +/- 68.1	-2
Liraglutide_MR	-77.0 +/- 2.6	-8.4	1.1e-06	9	2.5 +/- 0.4	-31.4 +/- 8.4	-214.3 +/- 53.1	-11.3 +/- 5.9	86.0 +/- 5.9	1217.0 +/- 49.0	-1.6
Liraglutide_NPY1R	-104.1 +/- 5.5	-7.2	8.2e-06	7	0.5 +/- 0.3	-68.0 +/- 3.5	-21.8 +/- 6.7	-52.9 +/- 6.0	211.6 +/- 33.4	1837.8 +/- 38.8	-2.3
Liraglutide_PDGFR	-107.2 +/- 7.3	-10	9.2e-08	7	1.7 +/- 0.2	-62.4 +/- 4.7	-188.0 +/- 24.5	-25.4 +/- 1.2	182.1 +/- 79.5	1910.4 +/- 161.5	-1.3
Liraglutide_ATP6AP2	-126.3 +/- 4.2	-9.8	1.2e-07	26	0.4 +/- 0.2	-61.0 +/- 5.7	-278.8 +/- 26.5	-30.0 +/- 4.7	205.6 +/- 47.2	1999.9 +/- 32.7	-1.9
Liraglutide_S1PR1	-74.5 +/- 6.3	-7.7	4e-06	29	2.1 +/- 0.4	-42.4 +/- 5.3	-88.6 +/- 8.3	-24.1 +/- 1.5	96.9 +/- 8.7	1245.1 +/- 79.3	-1.3
Liraglutide_TPO-R	-111.1 +/- 6.4	-9.1	3.9e-07	16	1.2 +/- 0.2	-43.6 +/- 5.6	-199.1 +/- 46.2	-28.9 +/- 4.2	12.5 +/- 3.7	1502.3 +/- 50.8	-1.7
Liraglutide_VEGFR2	-101.2 +/- 2.2	-8.5	1.1e-06	43	0.9 +/- 0.1	-44.2 +/- 5.1	-181.1 +/- 54.2	-31.3 +/- 1.0	104.6 +/- 40.6	1336.2 +/- 24.0	-1.6
Liraglutide_A2A	-92.9 +/- 3.0	-7.4	5.9e-06	26	0.6 +/- 0.4	-44.1 +/- 8.0	-164.1 +/- 27.8	-18.9 +/- 1.4	28.9 +/- 13.3	1210.4 +/- 38.5	-1.5
Liraglutide_ApelinReceptor	-122.1 +/- 7.7	-10.3	5.5e-08	6	0.8 +/- 0.5	-66.5 +/- 5.5	-138.1 +/- 24.0	-35.9 +/- 3.6	79.3 +/- 35.4	1870.1 +/- 99.4	-1.6
Liraglutide_CaSR	-141.0 +/- 2.0	-11	1.7e-08	23	0.3 +/- 0.2	-65.7 +/- 4.1	-318.6 +/- 37.3	-16.8 +/- 3.4	52.5 +/- 16.1	2099.4 +/- 21.8	-2.1
Liraglutide_GLP-1R	-77.8 +/- 2.1	-8.3	1.5e-06	9	2.8 +/- 0.4	-40.8 +/- 4.7	-181.9 +/- 21.2	-18.2 +/- 3.8	176.1 +/- 59.7	1697.2 +/- 79.6	-1.5
Liraglutide_LDLR	-74.8 +/- 3.3	-8.4	1.3e-06	26	3.1 +/- 0.2	-46.0 +/- 8.1	-211.2 +/- 14.8	-10.9 +/- 4.5	243.9 +/- 38.4	1289.2 +/- 22.4	-1.5
Nesiritide_AT1R	-82.0 +/- 6.0	-7.9	2.9e-06	7	0.7 +/- 0.4	-46.5 +/- 5.7	-149.3 +/- 30.9	-11.6 +/- 3.1	59.2 +/- 13.9	1538.3 +/- 77.0	-1.9
Nesiritide_B1AR	-37.0 +/- 12.8	-9.5	1.9e-07	4	3.4 +/- 0.1	-63.3 +/- 3.1	-194.1 +/- 24.5	-9.9 +/- 3.9	750.0 +/- 62.1	1983.3 +/- 154.6	-1
Nesiritide_IL-6R	-113.2 +/- 4.0	-11.5	8.2e-09	7	0.7 +/- 0.5	-57.3 +/- 3.5	-290.0 +/- 28.7	0.8 +/- 4.5	12.6 +/- 5.3	1876.9 +/- 89.9	-2.5
Nesiritide_MR	-97.3 +/- 9.3	-9.6	1.8e-07	20	2.0 +/- 0.1	-51.3 +/- 5.5	-292.1 +/- 36.4	-0.8 +/- 1.6	132.1 +/- 39.8	1552.0 +/- 76.7	-1.8
Nesiritide_NPY1R	-102.3 +/- 6.8	-9.8	1.2e-07	17	1.5 +/- 0.6	-64.1 +/- 7.4	-179.0 +/- 45.3	-13.7 +/- 6.2	113.7 +/- 43.7	1842.3 +/- 186.1	-2.4
Nesiritide_PDGFR	-101.8 +/- 4.6	-9.3	2.9e-07	11	1.1 +/- 0.2	-64.9 +/- 7.2	-243.0 +/- 11.5	-7.2 +/- 4.8	189.8 +/- 54.9	1903.4 +/- 55.5	-1.5
Nesiritide_ATP6AP2	-92.4 +/- 6.4	-10.6	3.3e-08	5	2.4 +/- 0.2	-50.5 +/- 0.4	-253.6 +/- 44.2	-3.0 +/- 3.9	118.5 +/- 13.2	1699.0 +/- 79.9	-1
Nesiritide_S1PR1	-80.5 +/- 9.4	-9.1	3.9e-07	6	0.9 +/- 0.5	-53.7 +/- 5.5	-139.2 +/- 53.7	-3.6 +/- 4.6	46.2 +/- 6.5	1683.2 +/- 232.8	-1.6
Nesiritide_TPO-R	-103.1 +/- 7.3	-11.8	4.8e-09	12	1.3 +/- 0.1	-46.5 +/- 6.3	-283.2 +/- 26.7	-0.5 +/- 5.8	6.1 +/- 0.8	1898.1 +/- 189.6	-1.6
Nesiritide_VEGFR2	-106.8 +/- 7.1	-11.3	1.1e-08	7	0.5 +/- 0.3	-60.0 +/- 9.3	-254.6 +/- 57.2	-9.7 +/- 6.4	137.9 +/- 33.0	2063.3 +/- 86.4	-2.2
Nesiritide_A2A	-105.1 +/- 4.3	-8.7	7e-07	7	0.6 +/- 0.3	-68.7 +/- 2.7	-158.8 +/- 36.7	-6.6 +/- 2.8	20.0 +/- 12.6	2130.8 +/- 40.9	-1.4
Nesiritide_ApelinReceptor	-126.2 +/- 1.7	-9.4	2.3e-07	47	1.7 +/- 0.0	-58.4 +/- 7.1	-306.1 +/- 42.2	-13.2 +/- 1.8	65.7 +/- 41.4	2071.0 +/- 51.9	-1.6
Nesiritide_CaSR	-108.3 +/- 1.0	-10.4	4.7e-08	8	0.8 +/- 0.4	-57.5 +/- 4.6	-280.2 +/- 9.8	4.5 +/- 5.5	7.0 +/- 1.8	2029.6 +/- 155.8	-2.1
Nesiritide_GLP-1R	-122.2 +/- 2.1	-8.7	6.8e-07	5	2.2 +/- 0.4	-64.9 +/- 6.6	-295.3 +/- 73.7	-16.7 +/- 5.9	184.6 +/- 45.1	2294.6 +/- 69.8	-1.7
Nesiritide_LDLR	-136.7 +/- 10.7	-12.1	3e-09	4	0.8 +/- 0.5	-71.9 +/- 3.1	-420.4 +/- 30.7	1.5 +/- 4.4	177.0 +/- 66.8	2014.4 +/- 43.4	-1.8

## Sheet: HPEPDOCK 2.0
Complex	Docking Score	Confidence Score	Ligand rmsd (Å)	Binding affinity ΔG (kcal/mol)	Kd (M)
ANP_AT1R	-241.46	0.8617	56.31	-7.6	4.5e-06
ANP_B1AR	-271.78	0.9195	58.16	-8.1	2e-06
ANP_IL-6R	-226.92	0.8232	96.13	-11.6	6.4e-09
ANP_MR	-244.05	0.8677	70.55	-9.9	1.1e-07
ANP_NPY1R	-255.02	0.8909	42.64	-10.5	3.7e-08
ANP_PDGFR	-260.12	0.9005	149.33	-11.6	6.5e-09
ANP_ATP6AP2	-259.64	0.8996	41.53	-8.8	6.1e-07
ANP_S1PR1	-255.15	0.8912	247.25	-10.1	7.4e-08
ANP_TPO-R	-247.32	0.8751	308.78	-9.4	2.5e-07
ANP_VEGFR2	-250.1	0.8808	39.07	-7	1.2e-05
ANP_A2A	-260.05	0.9003	41.21	-9.2	3.1e-07
ANP_ApelinReceptor	-253.31	0.8876	172.21	-9.3	2.7e-07
ANP_CaSR	-251.12	0.8831	388.49	-8.7	7.2e-07
ANP_GLP-1R	-268.54	0.9146	182.53	-9.2	3.1e-07
ANP_LDLR	-224.27	0.8154	47.5	-11	1.6e-08
Apelin_AT1R	-311.39	0.9619	58.36	-6.7	1.8e-05
Apelin_B1AR	-318.76	0.9669	56.08	-7.2	7.8e-06
Apelin_IL-6R	-223.73	0.8138	104.36	-9.4	2.4e-07
Apelin_MR	-216.18	0.7898	87.96	-7.4	6e-06
Apelin_NPY1R	-305.21	0.9571	79.95	-7	1.1e-05
Apelin_PDGFR	-226.77	0.8228	166.97	-10.9	2.2e-08
Apelin_ATP6AP2	-221.12	0.8057	75.64	-8.5	9.9e-07
Apelin_S1PR1	-296.48	0.9493	252.21	-8.5	9.4e-07
Apelin_TPO-R	-264.16	0.9075	321.91	-10.1	7.7e-08
Apelin_VEGFR2	-231.98	0.8375	48	-8.3	1.4e-06
Apelin_A2A	-282.05	0.9335	29.35	-7.4	6.4e-06
Apelin_Apelin_Receptor	-279.77	0.9306	195.74	-8.4	1.2e-06
Apelin_CaSR	-292.14	0.9449	389.99	-6.8	1.7e-05
Apelin_GLP-1R	-303.25	0.9554	218.46	-7.6	4.5e-06
Apelin_LDLR	-191.92	0.6981	52.07	-8.3	1.3e-06
Exenatide_AT1R	-266.61	0.9115	68.09	-6.4	3.2e-05
Exenatide_B1AR	-257.49	0.8957	53.43	-8.9	5.7e-07
Exenatide_IL-6R	-236.5	0.8494	90.06	-10.8	2.3e-08
Exenatide_MR	-215.77	0.7884	72.84	-9.1	4e-07
Exenatide_NPY1R	-267.45	0.9129	59.3	-10.6	3.2e-08
Exenatide_PDGFR	-207.61	0.7599	32.93	-10.9	2e-08
Exenatide_ATP6AP2	-228	0.8264	53.27	-10.2	6e-08
Exenatide_S1PR1	-259	0.8984	175.89	-9.5	2.1e-07
Exenatide_TPO-R	-259.64	0.8996	305.17	-12.2	2.5e-09
Exenatide_VEGFR2	-217.76	0.795	50.88	-11.8	5e-09
Exenatide_A2A	-310.26	0.961	35.14	-8.9	5.7e-07
Exenatide_ApelinReceptor	-255.91	0.8927	193.17	-7.9	2.7e-06
Exenatide_CaSR	-263.08	0.9056	378.79	-13.2	5e-10
Exenatide_GLP-1R	-264.41	0.9079	198.05	-12.9	8.2e-10
Exenatide_LDLR	-230.9	0.8345	46.67	-9.5	2.1e-07
FX06_AT1R	-262.24	0.9042	62.5	-6.8	1.5e-05
FX06_B1AR	-270.29	0.9173	53.44	-7.2	8.7e-06
FX06_IL-6R	-213.24	0.7799	93.17	-10.9	2e-08
FX06_MR	-196.82	0.7184	78.27	-8.4	1.2e-06
FX06_NPY1R	-282.31	0.9338	58.33	-7.8	3.3e-06
FX06_PDGFR	-216.32	0.7902	176.51	-10.7	2.7e-08
FX06_ATP6AP2	-205.84	0.7534	53.44	-8.5	9.8e-07
FX06_S1PR1	-263.32	0.9061	247.04	-7.6	4.2e-06
FX06_TPO-R	-260.37	0.9009	299.98	-11.2	1.3e-08
FX06_VEGFR2	-211.38	0.7734	34.8	-9.9	1e-07
FX06_A2A	-254.32	0.8896	42.15	-7	1.2e-05
FX06_ApelinReceptor	-260.03	0.9003	191.61	-8.7	7.1e-07
FX06_CaSR	-247.46	0.8754	388.45	-7.8	3e-06
FX06_GLP-1R	-275.29	0.9245	212.01	-7.7	3.8e-06
FX06_LDLR	-190.26	0.6911	51.83	-9.2	3.2e-07
GLP-1_AT1R	-264.4	0.9079	44.61	-6.1	5e-05
GLP-1_B1AR	-266.11	0.9107	63.1	-7.5	4.9e-06
GLP-1_IL-6R	-237.55	0.8521	125.98	-10.2	6.2e-08
GLP-1_MR	-211.53	0.7739	85.08	-8.6	8.8e-07
GLP-1_NPY1R	-266	0.9105	55.35	-11.9	4.3e-09
GLP-1_PDGFR	-243.14	0.8656	152.9	-10	8.8e-08
GLP-1_ATP6AP2	-197.39	0.7207	50.77	-7.8	3.3e-06
GLP-1_S1PR1	-274.55	0.9235	185.67	-8.6	9.3e-07
GLP-1_TPO-R	-285.17	0.9372	299.19	-10.5	3.7e-08
GLP-1_VEGFR2	-212.68	0.7779	44.31	-7.7	3.9e-06
GLP-1_A2A	-261.83	0.9035	33.29	-10.4	4.8e-08
GLP-1_ApelinReceptor	-268.45	0.9144	201.41	-10.7	2.9e-08
GLP-1_CaSR	-271.06	0.9184	381.53	-8.4	1.1e-06
GLP-1_GLP-1R	-272.82	0.921	187.57	-10.4	4.7e-08
GLP-1_LDLR	-197.78	0.7222	46.02	-10.9	1.9e-08
Liraglutide_AT1R	-285.49	0.9376	44.83	-7.4	5.8e-06
Liraglutide_B1AR	-283.23	0.9349	53.57	-6.4	3.2e-05
Liraglutide_IL-6R	-223.56	0.8132	97.98	-10.6	3.5e-08
Liraglutide_MR	-226.61	0.8223	67.81	-9.2	3.2e-07
Liraglutide_NPY1R	-284.04	0.9359	50.06	-10.7	3.1e-08
Liraglutide_PDGFR	-233.75	0.8422	178.89	-10	9.5e-08
Liraglutide_ATP6AP2	-227.84	0.8259	48.9	-9.1	3.9e-07
Liraglutide_S1PR1	-258.67	0.8978	160.15	-9.1	4.1e-07
Liraglutide_TPO-R	-261.3	0.9026	313.01	-9.9	9.7e-08
Liraglutide_VEGFR2	-213.35	0.7802	35.74	-8.8	6.6e-07
Liraglutide_A2A	-265.94	0.9104	11.98	-10.8	2.6e-08
Liraglutide_ApelinReceptor	-271.7	0.9194	173.83	-8.8	6.3e-07
Liraglutide_CaSR	-281.58	0.9329	386.77	-8.1	1.9e-06
Liraglutide_GLP-1R	-267.23	0.9125	216.5	-12	3.3e-09
Liraglutide_LDLR	-205.57	0.7524	43.56	-10	9.6e-08
Nesiritide_AT1R	-216.39	0.7905	71.33	-8.5	1e-06
Nesiritide_B1AR	-245.19	0.8703	61.77	-11.7	5.6e-09
Nesiritide_IL-6R	-214.46	0.784	97.61	-10.4	4.8e-08
Nesiritide_MR	-209.08	0.7652	68.11	-8.9	5e-07
Nesiritide_NPY1R	-228.94	0.829	35.85	-7.7	4e-06
Nesiritide_PDGFR	-218.63	0.7978	141.36	-9.6	1.8e-07
Nesiritide_ATP6AP2	-256.62	0.894	42.49	-12.6	1.3e-09
Nesiritide_S1PR1	-228.5	0.8278	227.37	-6.8	1.6e-05
Nesiritide_TPO-R	-223.27	0.8124	302.03	-11.7	5.7e-09
Nesiritide_VEGFR2	-217.34	0.7936	32.35	-10.1	7.4e-08
Nesiritide_A2A	-235.23	0.8461	32.25	-9.3	2.6e-07
Nesiritide_ApelinReceptor	-240.95	0.8604	174.94	-8	2.4e-06
Nesiritide_CaSR	-231.49	0.8361	393.3	-8.3	1.5e-06
Nesiritide_GLP-1R	-233.32	0.8411	162.62	-8.4	1.3e-06
Nesiritide_LDLR	-179.44	0.6431	33.68	-7.9	2.7e-06

## Sheet: ClusPro 2.0
Complex	Docking Score	Binding affinity ΔG (kcal/mol)	Kd (M)
ANP_AT1R	-879.1	-7	1.2e-05
ANP_B1AR	-858.5	-7.9	2.5e-06
ANP_IL-6R	-637.8	-9.8	1.2e-07
ANP_MR	-794.9	-10.9	2.1e-08
ANP_NPY1R	-851.7	-8.5	1.1e-06
ANP_PDGFR	-759.1	-9.5	2e-07
ANP_ATP6AP2	-763.1	-9.1	3.9e-07
ANP_S1PR1	-913.9	-8.8	6.2e-07
ANP_TPO-R	-759.7	-10.5	4.2e-08
ANP_VEGFR2	-696.6	-9.5	2e-07
ANP_A2A	-903.9	-6.7	1.9e-05
ANP_ApelinReceptor	-959.8	-11	1.8e-08
ANP_CaSR	-850.6	-9.6	1.7e-07
ANP_GLP-1R	-937.7	-11.6	6.3e-09
ANP_LDLR	-843	-10.2	6.5e-08
Apelin_AT1R	-1629.1	-15.6	1e-11
Apelin_B1AR	-1353.9	-17.8	2.6e-13
Apelin_IL-6R	-1166.2	-19.1	3.1e-14
Apelin_MR	-1139.3	-8.8	6.2e-07
Apelin_NPY1R	-1443.3	-16.5	2.3e-12
Apelin_PDGFR	-1103.1	-10.8	2.4e-08
Apelin_ATP6AP2	-928.3	-8	2.2e-06
Apelin_S1PR1	-1289.7	-6.8	1.5e-05
Apelin_TPO-R	-1116.2	-13.6	2.7e-10
Apelin_VEGFR2	-1048.4	-10.4	4.4e-08
Apelin_A2A	-1357.3	-5.3	0.00017
Apelin_Apelin_Receptor	-1451.5	-12.3	2.2e-09
Apelin_CaSR	-1387.9	-11.2	2.00325e-09
Apelin_GLP-1R	-1575	-12.1	2.16423e-09
Apelin_LDLR	-909	-9.7	1.73496e-09
Exenatide_AT1R	-1077.2	-9.6	1.71707e-09
Exenatide_B1AR	-937.7	-8.45	1.51138e-09
Exenatide_IL-6R	-653	-10.35	1.85122e-09
Exenatide_MR	-596.6	-8.65	1.54715e-09
Exenatide_NPY1R	-939.4	-10.15	1.81545e-09
Exenatide_PDGFR	-800.2	-10.9	1.94959e-09
Exenatide_ATP6AP2	-830.8	-10.2	1.82439e-09
Exenatide_S1PR1	-998.8	-9.2	1.64553e-09
Exenatide_TPO-R	-835.4	-10.2	1.82439e-09
Exenatide_VEGFR2	-645.9	-12.9	2.30732e-09
Exenatide_A2A	-954.4	-8.1	1.44878e-09
Exenatide_ApelinReceptor	-898.3	-11.2	2.00325e-09
Exenatide_CaSR	-969.5	-10.4	1.86016e-09
Exenatide_GLP-1R	-1125.8	-9.76	1.74569e-09
Exenatide_LDLR	-865.9	-9.2	1.64553e-09
FX06_AT1R	-941.5	-8.9	5e-07
FX06_B1AR	-968.4	-7.4	6.1e-06
FX06_IL-6R	-702.7	-10.4	4.7e-08
FX06_MR	-697	-7.4	6.3e-06
FX06_NPY1R	-991.1	-9.3	2.9e-07
FX06_PDGFR	-743.4	-10.7	3.1e-08
FX06_ATP6AP2	-770.6	-7.8	3.1e-06
FX06_S1PR1	-946.8	-7	1.2e-05
FX06_TPO-R	-841.1	-12.2	2.5e-09
FX06_VEGFR2	-806.3	-9.3	2.6e-07
FX06_A2A	-1010.5	-6.3	3.6e-05
FX06_ApelinReceptor	-1015.1	-8.7	7.4e-07
FX06_CaSR	-953.7	-10.5	4.1e-08
FX06_GLP-1R	-1270.8	-11.1	1.4e-08
FX06_LDLR	-718.6	-8.4	1.3e-06
GLP-1_AT1R	-941.8	-9.1	3.6e-07
GLP-1_B1AR	-1004.1	-9.6	1.8e-07
GLP-1_IL-6R	-771	-11.1	1.4e-08
GLP-1_MR	-704	-6.7	2e-05
GLP-1_NPY1R	-950.2	-8.4	1.1e-06
GLP-1_PDGFR	-887.6	-11.2	1.3e-08
GLP-1_ATP6AP2	-703.1	-9.5	2.1e-07
GLP-1_S1PR1	-912.4	-8.5	9.8e-07
GLP-1_TPO-R	-791	-11.7	5.6e-09
GLP-1_VEGFR2	-923.4	-10	8.5e-08
GLP-1_A2A	-1013	-6.7	2e-05
GLP-1_ApelinReceptor	-1000.1	-10	8.6e-08
GLP-1_CaSR	-918.8	-9.5	2.2e-07
GLP-1_GLP-1R	-1034.5	-10.1	8e-08
GLP-1_LDLR	-691	-9.8	1.2e-07
Liraglutide_AT1R	-991.4	-6.2	4e-05
Liraglutide_B1AR	-970.5	-8.7	7.4e-07
Liraglutide_IL-6R	-688.1	-11.7	6e-09
Liraglutide_MR	-720.5	-7.4	6.1e-06
Liraglutide_NPY1R	-1140.7	-7.9	2.6e-06
Liraglutide_PDGFR	-848	-11.7	6e-09
Liraglutide_ATP6AP2	-720.7	-8.2	1.8e-06
Liraglutide_S1PR1	-917.6	-8.8	6.1e-07
Liraglutide_TPO-R	-860.3	-10.8	2.3e-08
Liraglutide_VEGFR2	-799.9	-10.8	2.4e-08
Liraglutide_A2A	-1027.2	-7.5	5.5e-06
Liraglutide_ApelinReceptor	-1050.1	-7.1	9.5e-06
Liraglutide_CaSR	-930.8	-9.6	1.6e-07
Liraglutide_GLP-1R	-1282.3	-14.9	3.4e-11
Liraglutide_LDLR	-649.5	-8.7	7.3e-07
Nesiritide_AT1R	-856.2	-8.3	1.4e-06
Nesiritide_B1AR	-973.2	-11	1.7e-08
Nesiritide_IL-6R	-731.2	-9.3	2.7e-07
Nesiritide_MR	-747.8	-10.1	7.2e-08
Nesiritide_NPY1R	-968.7	-8.4	1.2e-06
Nesiritide_PDGFR	-716.6	-10.2	6.8e-08
Nesiritide_ATP6AP2	-825	-11	1.9e-08
Nesiritide_S1PR1	-947.8	-10	9.2e-08
Nesiritide_TPO-R	-750.4	-10.1	8e-08
Nesiritide_VEGFR2	-706.2	-10.5	3.8e-08
Nesiritide_A2A	-1028.1	-8.5	9.6e-07
Nesiritide_ApelinReceptor	-924	-13.7	2.3e-10
Nesiritide_CaSR	-1092.2	-11.1	1.5e-08
Nesiritide_GLP-1R	-1122.6	-12.8	9.5e-10
Nesiritide_LDLR	-868.8	-14	1.4e-10

## Sheet: HawkDock 2.0
Complex	Docking Score	Binding affinity ΔG (kcal/mol)	Kd (M)
ANP_AT1R	-76.84	-13.1	5.9e-10
ANP_B1AR	-118.25	-13	7.2e-10
ANP_IL-6R	-32.42	-12.9	8.6e-10
ANP_MR	-36.74	-8.7	6.8e-07
ANP_NPY1R	-87.86	-20.1	6.7e-15
ANP_PDGFR	-51.42	-11.1	1.5e-08
ANP_ATP6AP2	-31.05	-9	4.9e-07
ANP_S1PR1	-10.33	-8.3	1.3e-06
ANP_TPO-R	-65.68	-11.6	6.7e-09
ANP_VEGFR2	-187.21	-20.9	1.8e-15
ANP_A2A	-86.56	-12.7	1.2e-09
ANP_ApelinReceptor	-65.04	-8.2	1.7e-06
ANP_CaSR	-78.12	-10.3	5.5e-08
ANP_GLP-1R	-67.12	-10.5	5.39524e-08
ANP_LDLR	-90.23	-10.1	7.4e-08
Apelin_AT1R	-43.54	-8	2.2e-06
Apelin_B1AR	-58.33	-9.6	1.8e-07
Apelin_IL-6R	-56.99	-9.1	3.9e-07
Apelin_MR	-43.11	-8.7	7.1e-07
Apelin_NPY1R	-128.73	-10.5	3.9e-08
Apelin_PDGFR	-54.7	-11.2	1.2e-08
Apelin_ATP6AP2	-105.53	-16.2	3.5e-12
Apelin_S1PR1	-40.73	-9.3	2.7e-07
Apelin_TPO-R	-96.2	-9.5	1.9e-07
Apelin_VEGFR2	-199.47	-21.7	5.1e-16
Apelin_A2A	-76.43	-10.1	8.2e-08
Apelin_Apelin_Receptor	-79.8	-9.5	2.1e-07
Apelin_CaSR	-95.05	-11.3	1e-08
Apelin_GLP-1R	-75.89	-13.4	8.43284e-09
Apelin_LDLR	-90.03	-9.2	3.3e-07
Exenatide_AT1R	-58.96	-10.1	7.3e-08
Exenatide_B1AR	-66.77	-10	9.3e-08
Exenatide_IL-6R	-64.25	-12.9	8.2e-10
Exenatide_MR	-44.44	-9.6	1.7e-07
Exenatide_NPY1R	-67.28	-8.6	9.2e-07
Exenatide_PDGFR	-56.04	-8.6	9.2e-07
Exenatide_ATP6AP2	-43.44	-9.8	1.2e-07
Exenatide_S1PR1	-64.2	-9.1	3.9e-07
Exenatide_TPO-R	-54.91	-8.6	8.8e-07
Exenatide_VEGFR2	-52.97	-7.6	4.4e-06
Exenatide_A2A	-64.76	-8.2	1.6e-06
Exenatide_ApelinReceptor	-45.95	-6.9	1.5e-05
Exenatide_CaSR	-49.4	-9.6	1.7e-07
Exenatide_GLP-1R	-49.67	-9.4	1.73617e-07
Exenatide_LDLR	-28.61	-8.9	4.9e-07
FX06_AT1R	-74.26	-6.6	2.4e-05
FX06_B1AR	-77.07	-7.6	4.3e-06
FX06_IL-6R	-63.81	-9.8	1.1e-07
FX06_MR	-56.76	-10.5	3.7e-08
FX06_NPY1R	-67.66	-9	4.2e-07
FX06_PDGFR	-42.97	-7.7	3.9e-06
FX06_ATP6AP2	-48.35	-7.9	2.6e-06
FX06_S1PR1	-87.22	-8.3	1.4e-06
FX06_TPO-R	-65.21	-10.5	3.9e-08
FX06_VEGFR2	-50.37	-8.9	5.4e-07
FX06_A2A	-80.12	-7.1	1.1e-05
FX06_ApelinReceptor	-63.08	-6.2	4e-05
FX06_CaSR	-80.43	-8.4	1.2e-06
FX06_GLP-1R	-68.87	-9.2	1.09565e-06
FX06_LDLR	-50.8	-7.2	7.8e-06
GLP-1_AT1R	-53.05	-8.7	7.3e-07
GLP-1_B1AR	-47.73	-9.9	1.1e-07
GLP-1_IL-6R	-71.61	-12.1	2.8e-09
GLP-1_MR	-53.44	-8.9	5.3e-07
GLP-1_NPY1R	-63.42	-9.7	1.4e-07
GLP-1_PDGFR	-57.73	-11.1	1.6e-08
GLP-1_ATP6AP2	-45.86	-8.6	8.8e-07
GLP-1_S1PR1	-62.98	-12.3	2.2e-09
GLP-1_TPO-R	-58.37	-8.6	8.4e-07
GLP-1_VEGFR2	-46.01	-8.7	7.7e-07
GLP-1_A2A	-64.34	-7.9	2.7e-06
GLP-1_ApelinReceptor	-49.38	-8.6	8.4e-07
GLP-1_CaSR	-54.89	-8.4	1.2e-06
GLP-1_GLP-1R	-51.12	-8.7	7.6e-07
GLP-1_LDLR	-52.77	-9	4.7e-07
Liraglutide_AT1R	-56.46	-5.8	7.8e-05
Liraglutide_B1AR	-55.37	-6.7	2e-05
Liraglutide_IL-6R	-70.53	-9.9	1.1e-07
Liraglutide_MR	-49.55	-11	1.8e-08
Liraglutide_NPY1R	-59.08	-8.5	1.1e-06
Liraglutide_PDGFR	-65.23	-8.7	7.6e-07
Liraglutide_ATP6AP2	-47.5	-8.1	2.1e-06
Liraglutide_S1PR1	-69.66	-6.6	2.3e-05
Liraglutide_TPO-R	-62.56	-9	4.3e-07
Liraglutide_VEGFR2	-62.48	-8.6	8.1e-07
Liraglutide_A2A	-61.18	-6.5	2.4e-05
Liraglutide_ApelinReceptor	-56.39	-7.4	5.9e-06
Liraglutide_CaSR	-71.86	-9	4.4e-07
Liraglutide_GLP-1R	-65.23	-8.3	1.5e-06
Liraglutide_LDLR	-51.75	-9.1	3.6e-07
Nesiritide_AT1R	-26.17	-7.5	5.5e-06
Nesiritide_B1AR	-44.62	-8.4	1.2e-06
Nesiritide_IL-6R	-38.62	-11.2	1.2e-08
Nesiritide_MR	-58.35	-10	8.8e-08
Nesiritide_NPY1R	-45.94	-8.5	9.5e-07
Nesiritide_PDGFR	-65.98	-11.1	1.6e-08
Nesiritide_ATP6AP2	-79.69	-12.3	2.2e-09
Nesiritide_S1PR1	-26.76	-8.5	1.1e-06
Nesiritide_TPO-R	-75.89	-11	1.7e-08
Nesiritide_VEGFR2	-52.05	-6.8	1.5e-05
Nesiritide_A2A	-33.53	-5.8	8.1e-05
Nesiritide_ApelinReceptor	-46.63	-8	2.2e-06
Nesiritide_CaSR	-61.08	-9.9	1e-07
Nesiritide_GLP-1R	-54.87	-8.7	6.8e-07
Nesiritide_LDLR	-63.03	-8.6	8.1e-07
