# Supplementary material for: Evaluation of Structure Prediction and Molecular Docking Tools for Therapeutic Peptides in Clinical Use and Trials Targeting Coronary Artery Disease
Source: Int J Mol Sci. 2025 Jan 8;26(2):462. doi: 10.3390/ijms26020462 (PMC11765240; doi:10.3390/ijms26020462)
Supplement: Supplementary file 1 [file ijms-26-00462-s001.zip › Supplementary Data S3 - Molecular Interactions.xlsx]

## Sheet: Molecular Interactions
Complex	ICs charged-charged	ICs charged-polar	ICs charged-apolar	ICs polar-polar	ICs polar-apolar	ICs apolar-apolar	NIS charged	NIS apolar
ANP_AT1R	4	2	18	3	12	7	14.94	58.24
ANP_B1AR	3	7	24	2	12	19	24.16	48.33
ANP_IL-6R	4	9	19	6	21	27	24.03	38.37
ANP_MR	10	10	20	0	16	14	25.96	41.35
ANP_NPY1R	6	8	18	2	14	15	21.63	46.06
ANP_PDGFR	7	13	26	4	25	24	25.11	41.41
ANP_ATP6AP2	6	9	16	1	16	10	33.45	39.08
ANP_S1PR1	2	8	28	4	19	17	17.19	53.91
ANP_TPO-R	5	9	13	7	27	14	23.99	39.6
ANP_VEGFR2	2	6	20	5	10	27	32.93	40.24
ANP_A2A	5	10	27	1	16	21	19.14	52.47
ANP_ApelinReceptor	15	9	26	3	16	12	17.35	52.05
ANP_CaSR	7	10	22	4	25	21	24.77	43.81
ANP_GLP-1R	7	3	26	5	13	22	19.17	45.83
ANP_LDLR	11	8	26	5	9	24	26.44	33.33
Apelin_AT1R	3	6	36	3	24	40	15.56	59.05
Apelin_B1AR	17	20	45	7	39	28	23.26	50.23
Apelin_IL-6R	8	6	24	2	17	34	22.33	42.77
Apelin_MR	4	6	25	0	14	29	24.62	45
Apelin_NPY1R	3	8	23	2	23	35	21.24	48.01
Apelin_PDGFR	4	9	42	4	25	27	23.94	44.37
Apelin_ATP6AP2	5	2	28	0	17	29	31.14	43.11
Apelin_S1PR1	1	2	26	1	14	25	16.88	55.84
Apelin_TPO-R	7	8	23	4	29	28	22.75	42.25
Apelin_VEGFR2	8	9	32	4	12	37	29.7	44.88
Apelin_A2A	6	0	22	0	10	45	18.93	53.6
Apelin_Apelin_Receptor	0	7	25	8	24	35	17.69	53.62
Apelin_CaSR	8	10	35	4	14	26	24.43	44.97
Apelin_GLP-1R	4	13	26	1	25	44	18.87	48.04
Apelin_LDLR	10	7	37	5	20	21	20.83	44.44
Exenatide_AT1R	3	1	21	1	14	28	15.47	58.49
Exenatide_B1AR	2	7	31	4	20	16	23.92	49.11
Exenatide_IL-6R	4	3	17	7	27	15	23.47	39.71
Exenatide_MR	8	6	20	3	12	16	25.68	41.89
Exenatide_NPY1R	2	8	9	7	14	32	22	46.7
Exenatide_PDGFR	3	9	25	5	11	30	24.59	42.21
Exenatide_ATP6AP2	7	9	20	6	19	8	34.28	38.87
Exenatide_S1PR1	5	7	10	5	21	20	17.87	53.61
Exenatide_TPO-R	5	15	16	7	26	11	23.61	40.28
Exenatide_VEGFR2	3	12	31	5	27	21	33.33	40.48
Exenatide_A2A	0	6	28	1	17	26	19.46	53.29
Exenatide_ApelinReceptor	4	9	22	2	19	27	18.21	51.54
Exenatide_CaSR	5	14	27	2	19	21	24.85	43.64
Exenatide_GLP-1R	3	11	24	6	19	36	19.89	46.13
Exenatide_LDLR	2	10	17	2	13	21	26.21	36.89
FX06_AT1R	4	8	10	2	10	18	14.34	60.08
FX06_B1AR	5	6	11	4	13	8	24.03	49.61
FX06_IL-6R	2	10	24	1	14	23	22.99	40.23
FX06_MR	2	6	22	0	15	8	25.36	43.54
FX06_NPY1R	1	3	15	0	12	22	21.16	47.36
FX06_PDGFR	5	9	12	6	18	20	24.45	43.23
FX06_ATP6AP2	2	5	16	2	18	15	33.7	40.58
FX06_S1PR1	3	9	11	3	12	10	16.09	55.94
FX06_TPO-R	3	15	16	5	14	12	23.01	41.48
FX06_VEGFR2	4	6	10	2	11	12	32.66	41.13
FX06_A2A	2	4	13	0	15	16	19.09	53.03
FX06_ApelinReceptor	5	11	23	2	22	19	16.56	53.5
FX06_CaSR	6	8	20	2	9	13	24.57	44.2
FX06_GLP-1R	2	5	6	2	21	22	18.64	48.59
FX06_LDLR	7	12	26	7	15	18	25.88	38.82
GLP-1_AT1R	2	6	18	1	23	17	15.27	57.63
GLP-1_B1AR	7	13	23	5	15	14	24.11	48.48
GLP-1_IL-6R	6	6	9	4	19	9	23.51	38.81
GLP-1_MR	7	5	15	0	6	12	26.67	39.52
GLP-1_NPY1R	5	2	15	3	8	16	21.53	46.53
GLP-1_PDGFR	4	5	25	10	20	18	24.79	41.45
GLP-1_ATP6AP2	5	5	12	4	27	15	33.92	38.16
GLP-1_S1PR1	2	1	15	0	7	10	17.18	52.67
GLP-1_TPO-R	4	14	11	5	15	10	23.12	40.39
GLP-1_VEGFR2	10	6	30	2	6	20	33.06	39.11
GLP-1_A2A	6	6	18	3	9	13	19.35	51.79
GLP-1_ApelinReceptor	7	13	29	4	21	16	17.55	52.04
GLP-1_CaSR	6	13	20	3	8	12	24.66	43.72
GLP-1_GLP-1R	8	17	18	0	7	18	19.02	47.01
GLP-1_LDLR	10	21	12	2	10	7	24.49	35.71
Liraglutide_AT1R	0	4	15	0	10	14	15.06	58.3
Liraglutide_B1AR	15	23	22	6	15	19	24.15	49.08
Liraglutide_IL-6R	9	8	21	4	12	9	23.77	39.62
Liraglutide_MR	11	7	20	1	5	8	25.7	42.52
Liraglutide_NPY1R	2	4	14	3	9	28	22.19	46.63
Liraglutide_PDGFR	6	12	20	2	14	20	25.53	41.7
Liraglutide_ATP6AP2	12	6	23	2	13	17	33.33	40.28
Liraglutide_S1PR1	5	5	14	0	10	11	16.79	54.1
Liraglutide_TPO-R	5	8	13	4	13	8	23.33	40.56
Liraglutide_VEGFR2	7	8	19	0	10	12	33.59	41.02
Liraglutide_A2A	9	6	18	1	7	9	19.52	52.85
Liraglutide_ApelinReceptor	5	7	28	5	20	15	17.61	53.77
Liraglutide_CaSR	7	12	30	4	17	11	25.04	43.82
Liraglutide_GLP-1R	5	13	9	5	15	15	19.46	47.03
Liraglutide_LDLR	6	9	18	3	6	14	26.32	37.89
Nesiritide_AT1R	10	6	19	2	11	8	15.21	58.56
Nesiritide_B1AR	12	15	24	2	13	23	23.38	49.61
Nesiritide_IL-6R	10	17	26	1	12	23	23.88	38.81
Nesiritide_MR	10	13	23	2	9	12	26.29	40.85
Nesiritide_NPY1R	9	11	21	5	16	14	21.38	46.93
Nesiritide_PDGFR	12	11	24	2	6	12	24.58	41.67
Nesiritide_ATP6AP2	13	12	25	3	16	5	34.4	39.36
Nesiritide_S1PR1	9	11	21	0	11	11	15.9	54.06
Nesiritide_TPO-R	7	17	24	1	16	13	23.33	39.72
Nesiritide_VEGFR2	19	11	40	1	8	6	32.54	40.48
Nesiritide_A2A	7	16	38	3	6	11	18.77	52.79
Nesiritide_ApelinReceptor	5	11	21	2	16	16	17.65	52.94
Nesiritide_CaSR	14	9	29	0	8	2	24.89	43.66
Nesiritide_GLP-1R	8	10	24	1	6	11	19.51	47.25
Nesiritide_LDLR	14	8	22	3	16	22	26.6	36.17
